# Supplementary material for: In-person schooling and associated COVID-19 risk in the United States over spring semester 2021
Source: Sci Adv. 2022 Apr 20;8(16):eabm9128. doi: 10.1126/sciadv.abm9128 (PMC9020776; doi:10.1126/sciadv.abm9128)
Supplement: Supplementary file 2 — Movie S1 [file sciadv.abm9128_movie_s1.zip]

Archive with 1 entries (1 files):
- sciadv.abm9128_movie_s1.mov
